# Supplementary material for: Macroscopic resting state model predicts theta burst stimulation response: A randomized trial
Source: PLoS Comput Biol. 2023 Mar 6;19(3):e1010958. doi: 10.1371/journal.pcbi.1010958 (PMC10019702; doi:10.1371/journal.pcbi.1010958)
Supplement: S1 Table — (XLSX) [file pcbi.1010958.s009.xlsx]

## Sheet: Sheet1
Nr.	Age	Sex	Treatment	Model prediction (subtype)	Correlation (empirical & sim DEP1)	Correlation (empirical & sim DEP2)	Metastability	Synchrony
1	34	M	sham	DEP1	0.194864	0.17875	0.111468	0.236864
2	24	F	active	DEP2	0.219352	0.261016	0.0859382	0.172208
3	33	F	sham	DEP2	0.200253	0.21464	0.0959815	0.157141
4	54	F	active	DEP1	0.272556	0.228073	0.14445	0.27803
5	20	F	active	DEP1	0.325595	0.306878	0.140791	0.262545
6	45	F	active	DEP2	0.230808	0.238642	0.149756	0.299748
7	18	M	sham	DEP2	0.258434	0.267904	0.15505	0.297064
8	22	M	active	DEP1	0.286174	0.235833	0.145736	0.298926
9	23	F	sham	DEP2	0.1937	0.195613	0.125726	0.294169
10	41	M	sham	DEP1	0.275743	0.219097	0.172976	0.343393
11	18	F	sham	DEP1	0.243362	0.218343	0.130686	0.244668
12	26	M	active	DEP2	0.22134	0.265078	0.105591	0.205586
13	48	F	sham	DEP2	0.193864	0.249367	0.112505	0.237162
14	23	F	sham	DEP1	0.288631	0.27153	0.155627	0.330513
15	23	F	active	DEP1	0.316327	0.302072	0.144143	0.240461
16	46	M	active	DEP1	0.284857	0.252249	0.110649	0.220993
17	36	M	active	DEP2	0.2371	0.241687	0.118576	0.23197
18	26	F	sham	DEP2	0.272611	0.280539	0.114582	0.245346
19	27	M	active	DEP1	0.233214	0.195855	0.154344	0.296431
20	31	M	sham	DEP1	0.260204	0.257533	0.11745	0.265986
21	27	M	sham	DEP1	0.255844	0.243721	0.125175	0.251931
22	24	F	active	DEP2	0.251096	0.261743	0.136613	0.29299
23	28	M	active	DEP1	0.259262	0.208881	0.165908	0.293274
24	22	M	sham	DEP2	0.212982	0.245743	0.116901	0.253078
25	29	M	active	DEP2	0.178659	0.192915	0.109546	0.243323
26	19	M	active	DEP2	0.260199	0.281392	0.126219	0.230396
27	21	F	sham	DEP2	0.25337	0.257332	0.147119	0.304174
28	34	F	sham	DEP1	0.324908	0.256969	0.125823	0.232926
29	20	M	sham	DEP2	0.226398	0.243761	0.130816	0.255026
30	27	M	active	DEP2	0.172742	0.197307	0.134286	0.265448
31	27	M	sham	DEP1	0.240315	0.206645	0.185477	0.387197
32	24	M	active	DEP1	0.295083	0.285275	0.103627	0.227015
33	28	F	sham	DEP1	0.238987	0.183796	0.122081	0.252087
34	21	F	active	DEP2	0.273873	0.275411	0.13248	0.225826
35	36	F	active	DEP1	0.17278	0.160214	0.124296	0.281548
36	44	M	active	DEP1	0.251125	0.197475	0.139881	0.303183
37	27	F	sham	DEP2	0.199584	0.229389	0.121176	0.282983
38	48	M	sham	DEP1	0.205642	0.203468	0.149572	0.379884
39	35	F	active	DEP2	0.297819	0.32851	0.0991282	0.216979
40	18	F	active	DEP2	0.235959	0.26664	0.165946	0.334906
41	29	M	active	DEP2	0.21075	0.240701	0.123828	0.253285
42	22	F	sham	DEP2	0.243692	0.258401	0.0953458	0.187408
